# Supplementary material for: Competition-Induced Binding Spherical Nucleic AcidFluorescence Amplifier for the Detection of Di (2-ethylhexyl) Phthalate in the Aquatic Environment
Source: Nanomaterials (Basel). 2022 Jun 26;12(13):2196. doi: 10.3390/nano12132196 (PMC9268500; doi:10.3390/nano12132196)
Supplement: Supplementary file 1 [file nanomaterials-12-02196-s001.zip]

Archive with 1 entries (1 files):
- nanomaterials-1781305-supplementary.pdf
